# Supplementary material for: Observed Improvement in Cognition During a Personalized Lifestyle Intervention in People with Cognitive Decline
Source: J Alzheimers Dis. 2023 Aug 1;94(3):993–1004. doi: 10.3233/JAD-230004 (PMC10473097; doi:10.3233/JAD-230004)
Supplement: Supplementary Table 1 [file jad-94-jad230004-s001.xlsx]

## Sheet: Biochemical Testing 
Supplementary Table 1. Biochemical Testing
Analyte	Biological Matrix	Laboratory Service	Lab Reference Ranges	Clinican Target Ranges
Toxicant Exposure
Metals	Blood	QSI
Antimony	Blood	QSI	< 7.0 µg/L	lab provided reference ranges
Arsenic	Blood	QSI	< 6.3 µg/L	<0.5
Cadmium	Blood	QSI	< 0.74 µg/L	<0.5
Lead	Blood	QSI	< 2.34 µg/dL	<0.5
Mercury	Blood	QSI	< 5.8 µg/L	<0.5
Cobalt	Blood	QSI	< 2.0 µg/L	lab provided reference ranges
Silver	Blood	QSI	< 2.6 µg/L	lab provided reference ranges
Strontium	Blood	QSI	< 470 µg/L	lab provided reference ranges
Mycotoxins	Urine	RTL
Aflatoxins	Urine	RTL	> 1 ppb	<0.8 ppb
Tricothecene group	Urine	RTL	> 0.08 ppb	<0.07 ppb
Gliotoxin	Urine	RTL	> 1.0 ppb	<1.8 ppb
Ochratoxin A	Urine	RTL	> 2 ppb	<1.8 ppb
Zearalenone	Urine	RTL	> 0.7 ppb	< 0.7 ppb
Chemical Toxicants
Phthalates	Urine	GPL	5.0-374 µg/g creatinine	lab provided reference ranges
Vinyl Chloride	Urine	GPL	0.80-5.1 µg/g creatinine	lab provided reference ranges
Benzene	Urine	GPL	0.20-3.0 µg/g creatinine	lab provided reference ranges
Pyrethrins	Urine	GPL	0.30-5.4 µg/g creatinine	lab provided reference ranges
Xylenes	Urine	GPL	10-1,623 µg/g creatinine	lab provided reference ranges
Styrene/ Ethylbenzene	Urine	GPL	5.0-562 µg/g creatinine	lab provided reference ranges
Organophosphates	Urine	GPL	4.0- 34 µg/g creatinine	lab provided reference ranges
MTBE/ETBE	Urine	GPL	200-11,908 µg/g creatinine	lab provided reference ranges
Acrylamide	Urine	GPL	4.0-233 µg/g creatinine	lab provided reference ranges
1,3 Butadiene	Urine	GPL	4.0-624 µg/g creatinine	lab provided reference ranges
Propylene Oxide	Urine	GPL	4.0-180 µg/g creatinine	lab provided reference ranges
1-Bromopropane (1-BP)	Urine	GPL	4.0-35 µg/g creatinine	lab provided reference ranges
Ethylene oxide, Vinyl chloride, Halopropane	Urine	GPL	0.80-5.1 µg/g creatinine	lab provided reference ranges
Acrylonitrile	Urine	GPL	5.8-227 µg/g creatinine	lab provided reference ranges
Acrolein	Urine	GPL	8.0-1,460 µg/g creatinine	lab provided reference ranges
Glyphosate	Urine	GPL	0.38-2.5 µg/g creatinine	lab provided reference ranges
2,4-Dichlorophenoxyacetic Acid	Urine	GPL	0.20-1.6 µg/g creatinine	lab provided reference ranges
Tiglylglycine	Urine	GPL	0.04-11 Creat mmol/mol	<0.5 creat mmol/mol
Diphenyl Phosphate	Urine	GPL	1.0-5.5 µg/g creatinine	lab provided reference ranges
Perchlorate	Urine	GPL	2.0-11 µg/g creatinine	lab provided reference ranges
Markers of Blood Sugar Dysregulation	Blood	CHL
Hemoglobin A1c	Blood	CHL	< 5.7 %	lab provided references ranges
Fasting Insulin	Blood	CHL	≤ 19.6 µU/mL	≤ 10.0 µU/mL
Fasting Glucose	Blood	CHL	65-99 mg/dL	65 - 90 mg/dL
Gastrointestinal Health	Stool	DSL	bacteria per gram of sample
Campylobacter	Stool	DSL	< 1.00e3	lab provided reference ranges
C. difficile Toxin A	Stool	DSL	< 1.00e3	lab provided reference ranges
C. difficile Toxin B	Stool	DSL	< 1.00e3	lab provided reference ranges
Enterohemorrhagic E. coli	Stool	DSL	< 1.00e3	lab provided reference ranges
E. coli O157	Stool	DSL	< 1.00e3	lab provided reference ranges
Enteroinvasive E. coli/Shigella	Stool	DSL	< 1.00e2	lab provided reference ranges
Enterotoxigenic E. coli LT/ST	Stool	DSL	< 1.00e3	lab provided reference ranges
Shiga-like Toxin E. coli stx1	Stool	DSL	< 1.00e3	lab provided reference ranges
Shiga-like Toxin E. coli stx2	Stool	DSL	< 1.00e3	lab provided reference ranges
Salmonella	Stool	DSL	< 1.00e4	lab provided reference ranges
Vibrio cholerae	Stool	DSL	< 1.00e5	lab provided reference ranges
Yersinia enterocolitica	Stool	DSL	< 1.00e5	lab provided reference ranges
Cryptosporidium	Stool	DSL	< 1.00e6	<detectable limit
Entamoeba histolytica	Stool	DSL	< 1.00e4	<detectable limit
Giardia	Stool	DSL	< 5.00e3	<detectable limit
Adenovirus 40/41	Stool	DSL	< 1.00e10	lab provided reference ranges
Norovirus GI/II	Stool	DSL	< 1.00e7	lab provided reference ranges
Helicobacter pylori (inc. resistance genes)	Stool	DSL	< 1.0e3	<detectable limit
Bacteroides fragilis	Stool	DSL	1.60e9-2.50e11	lab provided reference ranges
Bifidobacterium spp.	Stool	DSL	> 6.70e7	lab provided reference ranges
Enterococcus spp.	Stool	DSL	1.9e5 - 2.00e8	lab provided reference ranges
Escherichia spp.	Stool	DSL	3.70e6 - 3.80e9	lab provided reference ranges
Enterobacter spp.	Stool	DSL	1.00e6 - 5.00e7	lab provided reference ranges
Lactobacillus spp.	Stool	DSL	8.6e5 - 6.20e8	lab provided reference ranges
Clostridia (class)	Stool	DSL	5.00e6 - 5.00e7	lab provided reference ranges
Akkermansia muciniphila	Stool	DSL	1.00e1 - 5.00e4	lab provided reference ranges
Faecalibacterium prausnitzii	Stool	DSL	1.00e3 - 5.00e8	lab provided reference ranges
Bacteroidetes	Stool	DSL	8.6e11 - 3.3e12	lab provided reference ranges
Firmicutes	Stool	DSL	5.7e10 - 3.04e11	lab provided reference ranges
Firmicutes: Bacteroidetes Ratio	Stool	DSL	<1.00	lab provided reference ranges
Bacillus spp.	Stool	DSL	<1.50e5	lab provided reference ranges
Enterococcus faecalis	Stool	DSL	< 1.00e4	lab provided reference ranges
Enterococcus faecium	Stool	DSL	< 1.00e4	lab provided reference ranges
Morganella spp.	Stool	DSL	< 1.00e3	lab provided reference ranges
Pseudomonas spp.	Stool	DSL	< 1.00e4	lab provided reference ranges
Pseudomonas aeruginosa	Stool	DSL	< 5.00e2	lab provided reference ranges
Staphylococcus spp.	Stool	DSL	< 1.00e4	lab provided reference ranges
Staphylococcus aureus	Stool	DSL	< 5.00e2	lab provided reference ranges
Streptococcus spp.	Stool	DSL	< 1.00e3	lab provided reference ranges
Methanobacteriaceae (family)	Stool	DSL	<5.00e9	lab provided reference ranges
Citrobacter spp.	Stool	DSL	< 5.00e6	lab provided reference ranges
Citrobacter freundii	Stool	DSL	< 5.00e5	lab provided reference ranges
Klebsiella spp.	Stool	DSL	< 5.00e3	lab provided reference ranges
Klebsiella pneumoniae	Stool	DSL	< 5.00e4	lab provided reference ranges
M. avium subsp. Paratuberculosis	Stool	DSL	< 5.00e3	lab provided reference ranges
Proteus spp.	Stool	DSL	< 5.00e4	lab provided reference ranges
Proteus mirabilis	Stool	DSL	< 1.00e3	lab provided reference ranges
Fusobacterium spp.	Stool	DSL	< 1.00e8	lab provided reference ranges
Prevotella spp.	Stool	DSL	< 1.00e8	lab provided reference ranges
Candida spp.	Stool	DSL	< 5.00e3	<detectable limit
Candida albicans	Stool	DSL	< 5.00e2	<detectable limit
Geotrichum spp.	Stool	DSL	< 3.00e2	<detectable limit
Microsporidium spp.	Stool	DSL	< 5.00e3	<detectable limit
Rhodotorula spp.	Stool	DSL	< 1.00e3	<detectable limit
Cytomegalovirus	Stool	DSL	< 1.00e5	lab provided reference ranges
Epstein-Barr Virus	Stool	DSL	< 1.00e7	lab provided reference ranges
Blastocystis hominis	Stool	DSL	< 2.00e3	lab provided reference ranges
Chilomastix mesnili	Stool	DSL	< 1.00e5	lab provided reference ranges
Cyclospora spp.	Stool	DSL	< 5.00e4	lab provided reference ranges
Dientamoeba fragilis	Stool	DSL	< 1.00e5	<detectable limit
Endolimax nana	Stool	DSL	< 1.00e4	<detectable limit
Entamoeba coli	Stool	DSL	< 5.00e6	<detectable limit
Pentatrichomonas hominis	Stool	DSL	< 1.00e2	<detectable limit
Ancylostoma duodenale	Stool	DSL	Not Detected	lab provided reference ranges
Ascaris lumbricoides	Stool	DSL	Not Detected	lab provided reference ranges
Necator americanus	Stool	DSL	Not Detected	lab provided reference ranges
Trichuris trichiura	Stool	DSL	Not Detected	lab provided reference ranges
Taenia spp.	Stool	DSL	Not Detected	lab provided reference ranges
Steatocrit	Stool	DSL	< 15%	<5%
Elastase-1	Stool	DSL	> 200 ug/g	> 500 ug/g
b-Glucuronidase	Stool	DSL	< 2486 U/mL	<1000 U/mL
Occult Blood	Stool	DSL	< 10 ug/g	< detectable limit
Secretory IgA	Stool	DSL	510-2010 ug/g	lab provided reference ranges
Anti-gliadin IgA	Stool	DSL	0 - 157 U/L	lab provided reference ranges
Calprotectin	Stool	DSL	< 173 ug/g	lab provided reference ranges
Nutrient Status
1-Methylhistidine	Urine	GEN	<= 1.64 micromol/dL	lab provided reference ranges
3-Hydroxyisovaleric Acid	Urine	GEN	<= 29 mmol/mol creatinine	lab provided reference ranges
3-Hydroxyphenylacetic Acid	Urine	GEN	<= 8.1 mmol/mol creatinine	lab provided reference ranges
3-Hydroxypropionic Acid	Urine	GEN	5-22 mmol/mol creatinine	lab provided reference ranges
3-Methyl-4-OH-phenylglycol	Urine	GEN	0.02-0.22 mmol/mol creatinine	lab provided reference ranges
3-Methylhistidine	Urine	GEN	<= 0.78 micromol/dL	lab provided reference ranges
4-Hydroxyphenylacetic Acid	Urine	GEN	<= 29 mmol/mol creatinine	lab provided reference ranges
5-OH-Indoleacetic Acid	Urine	GEN	3.8-12.1 mmol/mol creatinine	lab provided reference ranges
AA/EPA	Blood	GEN	12-125	lab provided reference ranges
8-OHdG	Urine	GEN	<= 15 mcg/g Creat.	lab provided reference ranges
Adipic Acid	Urine	GEN	<= 2.8 mmol/mol creatinine	lab provided reference ranges
Alanine	Urine	GEN	23-62 micromol/dL	lab provided reference ranges
a-amino-N-butyric Acid	Urine	GEN	1.76-9.99 micromol/dL	lab provided reference ranges
a-aminoadipic Acid	Urine	GEN	<= 0.28 micromol/dL	lab provided reference ranges
Arachidic	Blood	GEN	0.22-0.35 wt %	lab provided reference ranges
Arachidonic	Blood	GEN	15-21 wt %	lab provided reference ranges
Arginine	Urine	GEN	6.0-17.5 micromol/dL	lab provided reference ranges
Asparagine	Urine	GEN	3.5-11.6 micromol/dL	lab provided reference ranges
Aspartic Acid	Urine	GEN	<= 0.67 micromol/dL	lab provided reference ranges
Behenic Acid	Blood	GEN	0.92-1.68 wt %	lab provided reference ranges
Benzoic	Urine	GEN	<= 0.05 mmol/mol creatinine	lab provided reference ranges
b-alanine	Urine	GEN	<= 0.7 micromol/dL	lab provided reference ranges
b-aminoisobutyric Acid	Urine	GEN	<= 0.72 micromol/dL	lab provided reference ranges
Cis-Aconitic Acid	Urine	GEN	10-36 mmol/mol creatinine	lab provided reference ranges
Citramalic Acid	Urine	GEN	<= 5.8 mmol/mol creatinine	lab provided reference ranges
Citric Acid	Urine	GEN	40-520 mmol/mol creatinine	lab provided reference ranges
Citrulline	Urine	GEN	1.6-5.7 micromol/dL	lab provided reference ranges
CoQ10	Blood	GEN	0.43-1.49 mcg/mL	lab provided reference ranges
Copper	Blood	GEN	75.3-192.0 mcg/dL	lab provided reference ranges
Creatinine	Urine	GEN	3.1-19.5 mmol/L	lab provided reference ranges
Cystathionine	Urine	GEN	<= 0.09 micromol/dL	lab provided reference ranges
Cysteine	Urine	GEN	5.9-19.9 micromol/dL	lab provided reference ranges
Cystine	Urine	GEN	5.9-19.9 micromol/dL	lab provided reference ranges
D-Arabinitol	Urine	GEN	<= 36 mmol/mol creatinine	lab provided reference ranges
Dihomo-gamma-linolenic Acid	Blood	GEN	>= 1.19 wt %	lab provided reference ranges
Dihydroxyphenylpropionic Acid	Urine	GEN	<= 5.3 mmol/mol creatinine	lab provided reference ranges
Docosahexaenoic Acid	Blood	GEN	>= 2.1 wt %	lab provided reference ranges
Docosapentaenoic Acid	Blood	GEN	>= 1.14 wt %	lab provided reference ranges
Docosatetraenoic Acid	Blood	GEN	1.50-4.20 wt %	lab provided reference ranges
Eicosadienoic Acid	Blood	GEN	<= 0.26 wt %	lab provided reference ranges
Eicosapentaenoic Acid	Blood	GEN	>= 0.16 wt %	lab provided reference ranges
Elaidic Acid	Blood	GEN	<= 0.59 wt %	lab provided reference ranges
Ethanolamine	Urine	GEN	0.19-0.78 micromol/dL	lab provided reference ranges
Formiminoglutamic Acid (FIGlu)	Urine	GEN	<= 1.5 mmol/mol creatinine	lab provided reference ranges
Gamma-Linolenic	Urine	GEN	0.03-0.13 wt %	lab provided reference ranges
Gamma-aminobutyric acid	Urine	GEN	<= 0.06 micromol/dL	lab provided reference ranges
Glutamic acid	Urine	GEN	2.0-14.5 micromol/dL	lab provided reference ranges
Glutamine	Urine	GEN	41-111 micromol/dL	lab provided reference ranges
Glutaric Acid	Urine	GEN	<= 0.51 mmol/mol creatinine	lab provided reference ranges
Glutathione	Blood	GEN	>= 669 micromol/L	lab provided reference ranges
Glyceric Acid	Urine	GEN	3.5-16.4 mmol/mol creatinine	lab provided reference ranges
Glycine	Urine	GEN	5-23 micromol/dL	lab provided reference ranges
Glycolic Acid	Urine	GEN	<= 67 mmol/mol creatinine	lab provided reference ranges
Hippuric	Urine	GEN	<= 603 mmol/mol creatinine	lab provided reference ranges
Histidine	Urine	GEN	6.5-13.3 micromol/dL	lab provided reference ranges
Homovanillic Acid	Urine	GEN	1.2-5.3 mmol/mol creatinine	lab provided reference ranges
Indoleacetic Acid	Urine	GEN	<= 4.2 mmol/mol creatinine	lab provided reference ranges
Isocitric Acid	Urine	GEN	22-65 mmol/mol creatinine	lab provided reference ranges
Isoleucine	Urine	GEN	5.79-18.69 micromol/dL	lab provided reference ranges
Isovalerylglycine	Urine	GEN	<= 3.7 mmol/mol creatinine	lab provided reference ranges
Kynurenic Acid	Urine	GEN	<= 7.1 mmol/mol creatinine	lab provided reference ranges
Kynurenic / Quinolinic Ratio	Urine	GEN	>= 0.44 mmol/mol creatinine	lab provided reference ranges
Lactic Acid	Urine	GEN	1.9-19.8 mmol/mol creatinine	lab provided reference ranges
Leucine	Urine	GEN	12.1-36.1 micromol/dL	lab provided reference ranges
Lignoceric Acid	Blood	GEN	2.1-3.8 wt %	lab provided reference ranges
Linoleic Acid	Blood	GEN	10.5-16.9 wt %	lab provided reference ranges
Linoleic / DGLA	Blood	GEN	6.0-12.3	lab provided reference ranges
Lipid Peroxides	Urine	GEN	<= 10.0 micromol/g Creat.	lab provided reference ranges
Lysine	Urine	GEN	13.7-34.7 micromol/dL	lab provided reference ranges
Magnesium	Blood	GEN	30.1-56.5 mcg/g	lab provided reference ranges
Malic Acid	Urine	GEN	<= 3.0 mmol/mol creatinine	lab provided reference ranges
Manganese	Blood	GEN	3.0-16.5 mcg/L	lab provided reference ranges
Margaric Acid	Blood	GEN	0.22-0.37 wt %	lab provided reference ranges
Methionine	Urine	GEN	2.3-6.5 micromol/dL	lab provided reference ranges
Methylmalonic Acid	Urine	GEN	<= 1.9 mmol/mol creatinine	lab provided reference ranges
Nervonic Acid	Blood	GEN	2.1-3.5 wt %	lab provided reference ranges
Oleic Acid	Blood	GEN	10-13 wt %	lab provided reference ranges
Omega-3 Index	Blood	GEN	>= 4.0	lab provided reference ranges
Omega-6s/Omega-3s	Blood	GEN	3.4-10.7	lab provided reference ranges
Ornithine	Urine	GEN	4.38-15.42 micromol/dL	lab provided reference ranges
Orotic Acid	Urine	GEN	0.33-1.01 mmol/mol creatinine	lab provided reference ranges
Oxalic Acid	Urine	GEN	<= 78 mmol/mol creatinine	lab provided reference ranges
Palmitic Acid	Blood	GEN	18-23 wt %	lab provided reference ranges
Palmitoleic	Blood	GEN	<= 0.64 wt %	lab provided reference ranges
Pentadecanoic Acid	Blood	GEN	0.07-0.15 wt %	lab provided reference ranges
Phenylacetic Acid	Urine	GEN	<= 0.12 mmol/mol creatinine	lab provided reference ranges
Phenylalanine	Urine	GEN	6.07-17.46 micromol/dL	lab provided reference ranges
Phosphoethanolamine	Urine	GEN	0.15-0.64 micromol/dL	lab provided reference ranges
Phosphoserine	Urine	GEN	<= 0.39 micromol/dL	lab provided reference ranges
Potassium	Blood	GEN	2,220-3,626 mcg/g	lab provided reference ranges
Proline	Urine	GEN	15-57 micromol/dL	lab provided reference ranges
Pyroglutamic Acid	Urine	GEN	16-34 mmol/mol creatinine	lab provided reference ranges
Pyruvic Acid	Urine	GEN	7-32 mmol/mol creatinine	lab provided reference ranges
Quinolinic Acid	Urine	GEN	<= 9.1 mmol/mol creatinine	lab provided reference ranges
Sarcosine	Urine	GEN	<= 0.15 micromol/dL	lab provided reference ranges
Selenium	Blood	GEN	109-330 mcg/L	lab provided reference ranges
Serine	Urine	GEN	2.1-7.0 micromol/dL	lab provided reference ranges
Stearic Acid	Blood	GEN	14-17 wt %	lab provided reference ranges
Suberic Acid	Urine	GEN	<= 2.1 mmol/mol creatinine	lab provided reference ranges
Succinic Acid	Urine	GEN	0.4-4.6 mmol/mol creatinine	lab provided reference ranges
Tartaric Acid	Urine	GEN	<= 15 mmol/mol creatinine	lab provided reference ranges
Taurine	Urine	GEN	4.41-10.99 micromol/dL	lab provided reference ranges
Threonine	Urine	GEN	6.42-16.32 micromol/dL	lab provided reference ranges
Tricosanoic Acid	Blood	GEN	0.12-0.18 wt %	lab provided reference ranges
Tryptophan	Urine	GEN	2.65-6.67 micromol/dL	lab provided reference ranges
Tyrosine	Blood	GEN	6.2-18.5 micromol/dL	lab provided reference ranges
Urea	Urine	GEN	216-1,156 micromol/dL	lab provided reference ranges
Vaccenic Acid	Blood	GEN	<= 1.13 wt %	lab provided reference ranges
Valine	Urine	GEN	18.3-42.6 micromol/dL	lab provided reference ranges
Vanilmandelic Acid	Urine	GEN	0.4-3.6 mmol/mol creatinine	lab provided reference ranges
Xanthurenic Acid	Urine	GEN	<= 0.96 mmol/mol creatinine	lab provided reference ranges
Zinc	Blood	GEN	64.3-159.4 mcg/dL	lab provided reference ranges
a-Keto-b-Methylvaleric Acid	Urine	GEN	<= 2.1 mmol/mol creatinine	lab provided reference ranges
a-Ketoadipic Acid	Urine	GEN	<= 1.7 mmol/mol creatinine	lab provided reference ranges
a-Ketoglutaric Acid	Urine	GEN	4-52 mmol/mol creatinine	lab provided reference ranges
a-Ketoisocaproic Acid	Urine	GEN	<= 0.89 mmol/mol creatinine	lab provided reference ranges
a-Ketoisovaleric Acid	Urine	GEN	<= 0.97 mmol/mol creatinine	lab provided reference ranges
a-Ketophenylacetic Acid	Urine	GEN	<= 0.46 mmol/mol creatinine	lab provided reference ranges
a-Hydroxybutyric Acid	Urine	GEN	<= 0.83 mmol/mol creatinine	lab provided reference ranges
a-Hydroxyisobutyric Acid	Urine	GEN	<= 6.7 mmol/mol creatinine	lab provided reference ranges
a-Linolenic	Blood	GEN	>= 0.09 wt %	lab provided reference ranges
b-OH-Butyric Acid	Urine	GEN	<= 2.8 mmol/mol creatinine	lab provided reference ranges
b-OH-b-Methylglutaric Acid	Urine	GEN	<= 15 mmol/mol creatinine	lab provided reference ranges
% Omega-3s	Blood	GEN	>= 3.8 %	lab provided reference ranges
% Omega-6s	Blood	GEN	30.5-39.7 %	lab provided reference ranges
% Omega-9s	Blood	GEN	13.3-16.6 %	lab provided reference ranges
% Saturated Fats	Blood	GEN	39.8-43.6 %	lab provided reference ranges
Vascular disease
Total Cholesterol	Blood	CHL	< 200 mg/dL	<250 mg/dL
HDL (direct)	Blood	CHL	≥66 mg/dL	lab provided reference ranges
LDL (direct)	Blood	CHL	≤ 99 mg/dL	lab provided reference ranges
LDL (calculated)	Blood	CHL	< 100 mg/dL (calc)	lab provided reference ranges
Triglycerides	Blood	CHL	< 150 mg/dL	<75 mg/dL
Lipoprotein(a)	Blood	CHL	<125 nmol/L	<75 nmol/L
Lipoprotein-associated Phospholipase A2	Blood	CHL	<123 nmol/min/mL	lab provided reference ranges
ApoB	Blood	CHL	<120 mg/dL	<90 mg/dL
sdLDL	Blood	CHL	< 50 mg/dL	lab provided reference ranges
C-reactive Protein	Blood	CHL	<3.0 mg/L	<1.0 mg/L
Cholesterol/HDL Ratio	Blood	CHL	≤3.5	lab provided reference ranges
Homocysteine	Blood	CHL	< 10.4 umol/L	6-9 umol/L
hs-CRP	Blood	CHL	≤0.9 mg/L	<0.5 mg/L
Chronic infection (Serum IgG titer)
Porphyromonas gingivalis	Blood	CYR	0.4-1.4	lab provided reference range
Helicobacter pylori	Blood	CYR	0.5-1.9	lab provided reference range
Streptococcus mutans	Blood	CYR	0.4-1.9	lab provided reference range
Campylobacter jejuni	Blood	CYR	0.5-2.4	lab provided reference range
Yersinia enterocolitica	Blood	CYR	0.2-1.8	lab provided reference range
Clostridium difficile	Blood	CYR	0.2-1.3	lab provided reference range
Candida albicans	Blood	CYR	0.2-1.8	lab provided reference range
Rotavirus	Blood	CYR	0.2-4.0	lab provided reference range
Entamoeba histolytica	Blood	CYR	0.2-1.9	lab provided reference range
Giardia lamblia	Blood	CYR	0.2-1.6	lab provided reference range
Cryptosporidium parvum	Blood	CYR	0.4-2.6	lab provided reference range
Blastocystis hominis	Blood	CYR	0.1-1.6	lab provided reference range
Human HSP-60	Blood	CYR	1.0-2.6	lab provided reference range
Chlamydia HSP-60	Blood	CYR	1.0-2.6	lab provided reference range
Chlamydias	Blood	CYR	0.0-1.8	lab provided reference range
Streptozymes	Blood	CYR	0.0-2.4	lab provided reference range
Streptococcal M Protein	Blood	CYR	0.1-1.4	lab provided reference range
Mycoplasmas	Blood	CYR	0.2-1.8	lab provided reference range
Acinetobacter	Blood	CYR	0.3-2.2	lab provided reference range
Klebsiella	Blood	CYR	0.0-1.3	lab provided reference range
Mycobacterium avium	Blood	CYR	0.2-1.5	lab provided reference range
Aspergillus	Blood	CYR	0.1-0.9	lab provided reference range
Penicillium	Blood	CYR	0.0-1.9	lab provided reference range
Stachybotrys chartarum	Blood	CYR	0.4-2.7	lab provided reference range
Citrullinated EBV	Blood	CYR	0.3-1.1	lab provided reference range
CYP450	Blood	CYR	0.2-2.4	lab provided reference range
Mimic Hepatitis C Peptide	Blood	CYR	0.2-2.4	lab provided reference range
Cytomegalovirus	Blood	CYR	0.2-1.2	lab provided reference range
Human Herpesvirus-6	Blood	CYR	0.2-1.4	lab provided reference range
Borrelia burgdorferi	Blood	CYR	0.2-1.0	lab provided reference range
Babesia +Ehrlichia +Bartonella	Blood	CYR	0.1-0.9	lab provided reference range
Hormone Dysregulation (female ranges unless specified for males)
TSH	Blood	CHL	0.4 - 4.50 mlU/L	<2.0 mlU/L
T3- Triiodothyronine	Blood	CHL	0.8~2.0 ng/mL	lab provided reference range
T4- Thyroxine	Blood	CHL	4.5~9.8 µg/dL	lab provided reference range
Free T3	Blood	CHL	2.0 - 4.4 pg/mL	2.5 - 4.5 pg/mL
Free T4	Blood	CHL	0.7 - 1.8 ng/dL	1.0 - 2.0 ng/dL
Free Testosterone	Blood	CHL	0.03~2.62 ng/dL	1.0 - 5.0 ng/dL
Free Testosterone (male)	Blood	CHL	4.50 - 25.0 ng/dL	10.0 - 40.0 ng/dL
Reverse T3	Blood	CHL	8-25 ng/dL	8 - 19 ng/dL
Estradiol	Blood	CHL	<5 - 50 pg/mL	40 - 75 mg/mL
Estradiol (male)	Blood	CHL	27 - 52 ng/dL	lab provided reference range
Progesterone	Blood	CHL	<0.14 ng/mL	1 - 4 ng/mL
Progesterone (male)	Blood	CHL	<0.48 ng/mL	lab provided reference range
Prolactin	Blood	CHL	4.79~23.30 ng/mL	lab provided reference range
DHEA sulfate	Blood	CHL	18.9 - 205.0 ng/dL	100 - 250 ng/dL
DHEA sulfate (male)	Blood	CHL	33.6 - 249.0 ug/dL	200 - 400 ug/dL
Total Testosterone	Blood	CHL	2-45 ng/dL	25 - 60 ng/dL
Total Testosterone (male)	Blood	CHL	193 - 740 ng/dL	450 - 900 ng/dL
Dihydrotestosterone	Blood	CHL	<20 ng/dL	lab provided reference range
Dihydrotestosterone (male)	Blood	CHL	12 - 65 ng/dL	lab provided reference range
Sex-hormone Binding Globulin	Blood	CHL	17 - 124 nmol/L	lab provided reference range
Sex-hormone Binding Globulin (male)	Blood	CHL	19.3 - 76.4 nmol/L	lab provided reference range
FSH	Blood	CHL	25.8 - 134.8 mlU/mL	lab provided reference range
LH	Blood	CHL	7.7 - 58.5 mlU/mL	lab provided reference range
Creatinine waking	Urine	PAI	0.2-2 mg/ml	lab provided reference range
Creatinine morning	Urine	PAI	0.2-2 mg/ml	lab provided reference range
Creatinine afternoon	Urine	PAI	0.2-2 mg/ml	lab provided reference range
Creatinine night	Urine	PAI	0.2-2 mg/ml	lab provided reference range
Cortisol waking	Urine	PAI	10 - 50 ng/mg	lab provided reference range
Cortisol morning	Urine	PAI	30 - 130 ng/mg	lab provided reference range
Cortisol afternoon	Urine	PAI	7-30 ng/mg	lab provided reference range
Cortisol night	Urine	PAI	0-14 ng/mg	lab provided reference range
Cortisone waking	Urine	PAI	40-120 ng/mg	lab provided reference range
Cortisone morning	Urine	PAI	90-230 ng/mg	lab provided reference range
Cortisone afternoon	Urine	PAI	32-110 ng/mg	lab provided reference range
Cortisone night	Urine	PAI	0-55 ng/mg	lab provided reference range
24hr Free Cortisol	Urine	PAI	65-200 ng/mg	lab provided reference range
24hr Free Cortisone	Urine	PAI	220-450 ng/mg	lab provided reference range
a-Tetrahydrocortisol	Urine	PAI	75 - 370 ng/mg	lab provided reference range
b-Tetrahydrocortisol	Urine	PAI	1050 - 2500 ng/mg	lab provided reference range
b-Tetrahydrocortisone	Urine	PAI	1550 - 3800 ng/mg	lab provided reference range
Metabolized Cortisol	Urine	PAI	2750 - 6500 ng/mg	lab provided reference range
DHEA Sulfate	Urine	PAI	20 - 750 ng/mg	lab provided reference range
b-Pregnanediol	Urine	PAI	60-200 ng/mg	lab provided reference range
a-Pregnanediol	Urine	PAI	15-50 ng/mg	lab provided reference range
Estrone(E1)	Urine	PAI	1.0-7.0 ng/mg	lab provided reference range
Estradiol(E2)	Urine	PAI	0.2-0.7 ng/mg	lab provided reference range
Estriol(E3)	Urine	PAI	0.6-4.0 ng/mg	lab provided reference range
2-OH-E1	Urine	PAI	0.3-2.0 ng/mg	lab provided reference range
4-OH-E1	Urine	PAI	0-0.3 ng/mg	lab provided reference range
16-OH-E1	Urine	PAI	0.2-0.6 ng/mg	lab provided reference range
2-Methoxy-E1	Urine	PAI	0.3-1.4 ng/mg	lab provided reference range
2-OH-E2	Urine	PAI	0-0.3 ng/mg	lab provided reference range
4-OH-E2	Urine	PAI	0-0.1 ng/mg	lab provided reference range
2-Methoxy-E2	Urine	PAI	0-0.4 ng/mg	lab provided reference range
Total Estrogen	Urine	PAI	4.0-15 ng/mg	lab provided reference range
Androsterone	Urine	PAI	200 - 1650 ng/mg	lab provided reference range
Etiocholanolone	Urine	PAI	200 - 1000 ng/mg	lab provided reference range
Testosterone	Urine	PAI	2.3 - 14 ng/mg	lab provided reference range
5a-DHT	Urine	PAI	0 - 6.6 ng/mg	lab provided reference range
5a-Androstanediol	Urine	PAI	6 - 30 ng/mg	lab provided reference range
5b-Androstanediol	Urine	PAI	20 - 75 ng/mg	lab provided reference range
Epi-Testosterone	Urine	PAI	2.3 - 14 ng/mg	lab provided reference range
Males only
Prostate-specific Antigen (in males)	Blood	CHL	<4.000 ng/mL	lab provided reference range
Autoimmune markers (Ig levels)
Thyroid Peroxidase	Blood	CHL	<35 IU/ml	lab provided reference range
Thyroglobulin	Blood	CHL	<115 IU/ml	lab provided reference range
Anti-nuclear Antigen	Blood	CHL	negative	lab provided reference range
Comprehensive Metabolic Panel	Blood	CHL	standard clinical interpretation was used	lab provided reference range
Other
Urine Kryptopyroles	Urine	DHA	0-10 mcg/dL	lab provided reference range
Ceruloplasmin	Blood	DHA	19.0-39.0 mg/dL	lab provided reference range
Serum Copper	Blood	DHA	80-158 ug/dL	lab provided reference range
Plasma Zinc	Blood	DHA	56-134 ug/dL	lab provided reference range
Histamine	Blood	DHA	12-127 ng/mL	lab provided reference range
Vitamin B6, Plasma	Blood	DHA	2.0-32.8 ug/L	<75 ug/L
Complete Blood Count	Blood	CHL	standard CBC interpretation was applied	lab provided reference range
Urinalysis	Urine	CHL	standard UA interpretation was applied	lab provided reference range
Cystatin C	Blood	CHL	0.62~1.16 mg/L	<1.0 mg/L
GGT	Blood	CHL	≤40 U/L	lab provided reference range
Ferritin	Blood	CHL	13~150 ng/mL	lab provided reference range
Iron	Blood	CHL	37~145 ug/dL	lab provided reference range
Vitamin D, 25-OH	Blood	CHL	30.0~108.0 ng/mL	60 - 90 ng/mL
Vitamin B12	Blood	CHL	232~1245 pg/mL	>1500 pg/mL
Methylmalonate	Urine	PAI	0 - 2.5 ug/mg	lab provided reference range
Xanthurenate	Urine	PAI	0.12 - 1.2 ug/mg	lab provided reference range
Kynurenate	Urine	PAI	0.8 - 4.5 ug/mg	lab provided reference range
Pyroglutamate	Urine	PAI	28 - 58 ug/mg	lab provided reference range
Homovanillate	Urine	PAI	3 - 11 ug/mg	lab provided reference range
Vanilmandelate	Urine	PAI	2.2 - 5.5 ug/mg	lab provided reference range
6-OH-Melatonin-Sulfate	Urine	PAI	10 - 85 ng/mg	lab provided reference range
8-OHdG	Urine	PAI	0 - 5.2 ng/mg	lab provided reference range
CHL, Cleveland Heart Lab, Cleveland, OH, USA
CYR, Cyrex Laboratories, Phoenix, AZ, USA
DHA, DHA Laboratory, Mt. Prospect, IL, USA
DSL, Diagnostic Solutions Laboratory, Alpharetta, GA, USA
GEN, Genova Diagnostics, Asheville, NC, USA
GPL, Great Plains Laboratory, Overland Park, KS, USA
PAI, Precision Analytical Inc., McMinnville, OR, USA
QSI, Quicksilver Scientific, Louisville, CO, USA
RTL, Realtime Laboratories, Lewisville, TX, USA
