# Supplementary material for: Observed Improvement in Cognition During a Personalized Lifestyle Intervention in People with Cognitive Decline
Source: J Alzheimers Dis. 2023 Aug 1;94(3):993–1004. doi: 10.3233/JAD-230004 (PMC10473097; doi:10.3233/JAD-230004)
Supplement: Supplementary Table 2 [file jad-94-jad230004-s002.xlsx]

## Sheet: Supplement Dosages
Supplementary Table 2. Common Interventions and Dosages
Supplement Name	Ingredients	Amount	Typical dose range
FOUNDATIONAL (prior to individualization)
Nootropic Supplement		per 7 capsuels	3-7 capsules daily
	Vitamin C (as ascorbic acid)	100 mg
	Vitamin D3 (as cholecalciferol)	25 mcg ( 1,000 IU)
	Thiamine (as thiamine HCI)	50 mg
	Niacin (as niacinamide)	50 mg
	Vitamin B6 (as pyridoxal 5' -phosphate)	20 mg
	Vitamin B12 (as methylcobalamin)	1000 mcg
	Pantothenic Acid (as calcium pantothenate)	50 mg
	Acetyl-L-Carnitine HCI	500 mg
	Artichoke Leaf Extract (4% cynarin and related flavonoids)	500 mg
	Bacopa monnieri Leaf Extract	300 mg
	Rhodiola rosea Root Extract (3% rosavins; 1% salidrosides)	300 mg
	DL-Phenylalanine	300 mg
	Uridine-5' -Monophosphate heptahydrate disodium	250 mg
	N-Acetyl-L-Tyrosine	250 mg
	Taurine	200 mg
	L-Theanine	200 mg
	Alpha-Glycerylphosphorylcholine (alpha GPC)	200 mg
	Cognizin®	150 mg
	Organic Coffeeberry® (90 mg caffeine) Whole Coffee (Coffea arabica) Fruit Extract	129 mg
	Velvet Bean (Mucuna pruriens) Seed Extract	100 mg
	Phosphatidylserine (from sunflower lecithin)	100 mg
	Theobromine	100 mg
	DHA (as Docosahexaenoic Acid from Algae)	80 mg
	Celastrus paniculatus Seed Extract	60 mg
	Ginkgo biloba Leaf Extract (24% glycosides)	50 mg
	Coleus forskohlii Root Extract (20% forskolin)	20 mg
	Pyrroloquinoline Quinone disodium	10 mg
	Huperzia serrata Leaf Extract (7% Huperzine A)	5 mg
Omega 3's		per 1 capsule	2-6 capsules daily
	EPA (eicosapentaenoic acid)	860 mg
	DHA (docosahexaenoic acid)	600 mg
Vitamin D		per 1 capsule	1 capsule daily
	Vitamin D3 (cholecalciferol)	5,000 IU
	Vitamin K2 (menaquinone-7)	90 mcg
Probiotic		per 1 capsule	1 capsule daily
	Proprietary Blend	409 mg (50 Billion CFU)
	Lactobacillus acidophilus La-14
	Bifidobacterium longum Bl-05
	Lactobacillus plantarum Lp-115
	Bifidobacterium lactis HN019	167 mg (50 Billion CFU)
Cognitive Support		per 1 capsule	1 capsule daily
	Apoaequorin	40 mg
	Vitamin D3	2,000 IU
ENVIRONMENTAL EXPOSURE
Detox Support Formula		per 2 capsules	2-4 capsules daily
	Vitamin A (as 69% beta carotene and retinyl palmitate)	2,167 mcg
	Vitamin C (ascorbic acid)	167 mg
	Vitamin E (as d-alpha tocopheryl succinate)	56 mg
	Thiamin (as thiamin HCl and thiamin pyrophosphate)	8.7 mg
	Riboflavin (as riboflavin-5'-phosphate)	8.3 mg
	Niacin	10 mg
	Vitamin B6 (as pyridoxal-5'-phosphate)	10 mg
	Folate (209 mcg Quatrefolic® brand (6S)-5-methyltetrahydrofolate glucosamine salt)	200 mcg DFE
	Vitamin B12 (as methylcobalamin)	42 mg
	Biotin	66 mg
	Pantothenic Acid (as calcium D-pantothenate)	33 mg
	Choline (as choline bitartrate)	66 mg
	Magnesium (as magnesium oxide, citrate, malate)	88 mg
	Zinc (as Zinc Picolinate)	10 mg
	Selenium (as L-Selenomethionine)	66 mcg
	Copper (as copper citrate)	0.334 mg
	Manganese (as manganese bisglycinate)	2 mg
	Molybdenum (as molybdenum citrate)	50 mcg
	Calcium D-Glucarate	66 mg
	Glycine	66 mg
	L-Glutamic Acid HCl	66 mg
	L-Glutamine	66 mg
	L-Methionine	66 mg
	NAC (N-acetyl L-cysteine)	66 mg
	Quercetin Dihydrate	66 mg
	Taurine	66 mg
	Broccoli (Brassica oleracea L. var. italica) Seed, Sprout, Floret) (contains 0.4% sulforaphane)	33 mg
	Inositol	33 mg
	L-Ornithine HCl	33 mg
	L-Carnitine (as L-carnitine tartrate)	16 mg
	L-Glutathione, (reduced)	16 mg
	L-Histidine	16 mg
	L-Serine	16 mg
	Milk Thistle (Silybum marianum) Seed Extract	16 mg
	Turmeric (Curcuma longa) Rhizome Extract (standardized to contain 95% curcuminoids)	16 mg
	Coenzyme Q10 (CoQ10) (ubiquinone-10)	8.4 mg
	Green Tea (Camellia sinensis) Leaf Extract (standardized to contain 90% polyphenols and 80% catechin)	8.3 mg
	Grape (Vitis vinifera) Seed Extract (standardized to contain 95% polyphenols, including procyanidolic oligomers)	3.4 mg
	Catalase	16 mcg
Liposomal Glutathione		425 mg per teaspoon	1-3 tsp daily
Detox Binder	Proprietary Blend		1-3 capsules daily
	Zeolite clay
	Activated charcoal
	Silica
	Apple pectin
	Humic powder
	Aloe vera
Chlorella Pyrenoidosa		250 mg per tablet	2-15 tablets daily
Cholesteramine Resin Powder (Rx)			1/16th - 1/2 tsp daily
Calcium EDTA			1500 - 3000 mg by IV
Thiol-functionalized silica		100 mg per 1/8th tsp (scoop provided)	1/8 th tsp daily
NUTRIENTS
Digestive Enzymes		per 1 capsule	1-6 capsules with each meal
	amylase	12,000 DU
	protease	30,000 HUT
	protease 6.0	10,000 HUT
	glucoamlyase	15 AGU
	lactase	800 ALU
	lipase	1500 FIP
	beta-glucanase	10 BGU
	invertase	450 SU
	cellulase	400 CU
	alpha-galactosidase	60 GalU
	protease 3.0	10 SAPU
	phytase	5 FTU
	hemicellulase	100 HCU
	Betaine HCl	250 mg
Theracurmin		300 mg per 1 capsule	2-6 capsules daily
Proresolvins		500 mg per 1 capsule	2-14 capsules daily
Colostrum		per 1 tablespoon	1-3 tablespoons daily
	Colostral whey peptides (bovine-derived immunoglobulin concentrate)	5 gm
	Immunoglobulin G (IgG)	1 gm
Vitamin A		variable capsules or liquid drops	5,000 - 15,0000 IU daily
GlutAloeMine		per 5.8 gm scoop (scoop provided)	1 scoop daily
	L-Glutamine	3 gm
	Arabinogalactan (from Larix laricina)(heartwood)	2 gm
	Deglycyrrhizinated Licorice 10:1 Aqueous Extract (Glycyrrhiza glabra)(root)	500 mg
	Aloe vera 200:1 Aqueous Extract (Aloe barbadensis)(leaf gel)	100 mg
Nitazoxanide (Rx)		500 mg	1 tablet twice daily for 14-30 days
Oregano Oil		50 mg per 1 tablet	1-6 tablets daily
B-Complex Plus		per 1 capsule	1-2 capsules daily
	Vitamin B1 (thiamin HCl)	100 mg
	Vitamin B 2 (riboflavin)	12.7 mg
	Niacinamide and Inositol hexaniacinate	108 mg
	Vitamin B5 (calcium pantothenate)	100 mg
	Vitamin B6 (pyridoxal HCl)	16.7 mg
	Vitamin B12 (methylcobalamin)	400 mcg
	Folate (Metafolin®)	667 mcg
	Folate (L-5-MTHF)	400 mcg
	Biotin	400 mcg
	Vitamin C (ascorbyl palmitate
Vitamin C	as ascorbic acid	400 mg per 1 tablet	1-4 capsules daily
Alpha-lipoic acid	oral capsule	300 mg per capsule	1-3 capsules daily
SLEEP
Progesterone (Rx)	oral capsule		50 - 300 mg nightly
Melatonin			0.5 - 5 mg nightly
Sleep Support Formula		per 3 gm (scoop provided)	1-4 scoops daily
	Magnesium (as di-magnesium malate)	75 mg
	myo-Inositol	2 g
	Taurine	500 mg
	GABA (gamma-aminobutyric acid)	100 mg
	L-Theanine	50 mg
Magnesium		per 2.5 gm scoop (scoop provided)	1-4 scoops daily
	Magnesium L-threonate	1 gm
	di-magnesium malate, magnesium L-threonate, and magnesium lysinate glycinate chelate	200 mg
TBI
Phosphytidyl Choline	Phospholipid complex	650 mg mg per softgel	4 caps daily
Phosphytidyl Serine		100 mg per softgel	4 caps daily
MethylB12	sublingual tablet		10,000 mcg daily
NAD+	IV		1 gm - 3 gm over 3 days
HORMONES
Progesterone	topical cream or oral		100 - 300 mg per day
Topical Estriol (women)	topical cream		2 - 7.5 mg daily
Topical Estridiol (women)	topical cream		0.5 - 2.5 mg daily
Testosterone (women)	topical cream		0.5 - 2.5 mg daily
Testosterone (men)	topical cream		50 - 150 mg daily
DHEA	capsule		10 - 25 mg daily
Pregnenalone	capsule		50 mg daily
USP Thryoid	tablet		15 - 120 mg daily
INFECTIONS
Lysine			500 mg - 3 gm daily
Valacylovir			500 mg - 2000 mg daily
Acyclovir			800 - 1200 mg daily
Immune Tincture	Proprietary Herbal Blend		5 - 30 drops daily
	Bilberry fruit extract
	Grape seed extract
	Shiitake mushroom extract
	Golden Seal root
	Noni fruit extract
	Garlic bulb
	White Willow bark
	Milk Thistle seed
	Raspberry fruit
	Echinacea Purpurea plant extract
	Echinacea Angustifolia root
	Black Walnut hull
	Black Walnut leaf
	Lavender oil
	Oregano oil
	Galbanum oil
	Tea Tree oil
	Fumitory aerial parts extract
	Gentian Lutea root
