# Supplementary material for: Observed Improvement in Cognition During a Personalized Lifestyle Intervention in People with Cognitive Decline
Source: J Alzheimers Dis. 2023 Aug 1;94(3):993–1004. doi: 10.3233/JAD-230004 (PMC10473097; doi:10.3233/JAD-230004)
Supplement: Supplementary Table 3 [file jad-94-jad230004-s003.xlsx]

## Sheet: Pathways
Supplementary Table 3. Pathways
Subtype	Number of participants out of 23
Heavy Metals	17
Chemical pollutants	21
Biotoxins	20
GI Impairment	21
Nutrient Deficiency	23
Inflammation	14
Sleep Apnea	7
Poor sleep	16
History of TBI or stroke	8
Sedentary lifestyle, deficiency of movement	10
Hormonal deficiency	21
Hypothyroid	15
Herpes history	3
Oral infections	6
Borrelia, Babesia, Bartonella	5
(Participants may display multiple subtypes)
