# Supplementary material for: Observed Improvement in Cognition During a Personalized Lifestyle Intervention in People with Cognitive Decline
Source: J Alzheimers Dis. 2023 Aug 1;94(3):993–1004. doi: 10.3233/JAD-230004 (PMC10473097; doi:10.3233/JAD-230004)
Supplement: Supplementary Table 4 [file jad-94-jad230004-s004.xlsx]

## Sheet: Intervention Frequency
Supplementary Table 4. Number of Participants Receiving Each Intervention
Interventions	Number of Participants recieving the intervention out of 23
Environmental Exposures
Avoidance	23
Hepatic detox support	22
Binding agents	21
chelating agents	11
sauna	20
Lymphatic mobilization	9
Alcohol elimination	23
Nutrients
Ketogenic diet	23
Nootropic blend	23
Omega's	23
Vitamin D	23
Gut repair interventions	13
Gut immune interventions	22
Gut antimicrobials	15
Sleep
Sleep Medicine intervention	6
Nutritional Sleep Supplementation	17
TBI
TBI interventions	2
Lifestyle
Increase exercise	18
Hormones
Bioidentical Hormone Replacement Therapy	20
Thyroid replacement	14
Infections
Antiviral treatment	3
Borrelia, Babesia, Bartonella treatment	3
Referral to biological dentist	10
